# Supplementary material for: Transcriptome dynamics uncovers long non-coding RNAs response to salinity stress in Chenopodium quinoa
Source: Front Plant Sci. 2022 Sep 20;13:988845. doi: 10.3389/fpls.2022.988845 (PMC9530330; doi:10.3389/fpls.2022.988845)
Supplement: Supplementary file 5 [file Table_5.XLSX]

## Sheet: M30
Table S5: Gene ontology (GO) enrichment analysis of high-salt responsive modules
GO term	Ontology	Description	Number in input list	Number in BG/Ref	p-value	FDR
GO:0043170	P	macromolecule metabolic process	48	983	1e-32	2.3e-30
GO:0044260	P	cellular macromolecule metabolic process	45	888	3e-31	3.5e-29
GO:0050896	P	response to stimulus	37	985	2.6e-21	2e-19
GO:0006139	P	nucleobase, nucleoside, nucleotide and nucleic acid metabolic process	29	562	2.6e-20	1.5e-18
GO:0006807	P	nitrogen compound metabolic process	30	702	8.3e-19	3.8e-17
GO:0065007	P	biological regulation	31	882	4.1e-17	1.6e-15
GO:0019538	P	protein metabolic process	22	374	1e-16	3.4e-15
GO:0034645	P	cellular macromolecule biosynthetic process	24	482	1.3e-16	3.9e-15
GO:0009059	P	macromolecule biosynthetic process	24	485	1.5e-16	3.9e-15
GO:0044249	P	cellular biosynthetic process	27	760	4.3e-15	8.7e-14
GO:0006464	P	protein modification process	15	144	4.2e-15	8.7e-14
GO:0009058	P	biosynthetic process	28	834	4.9e-15	8.7e-14
GO:0043412	P	macromolecule modification	16	180	4.9e-15	8.7e-14
GO:0050789	P	regulation of biological process	27	767	5.3e-15	8.7e-14
GO:0050794	P	regulation of cellular process	25	658	1.1e-14	1.8e-13
GO:0044267	P	cellular protein metabolic process	19	338	3.1e-14	4.5e-13
GO:0010468	P	regulation of gene expression	17	275	1.8e-13	2.4e-12
GO:0060255	P	regulation of macromolecule metabolic process	17	284	2.9e-13	3.7e-12
GO:0010467	P	gene expression	22	575	4.5e-13	5.4e-12
GO:0006950	P	response to stress	20	456	5.1e-13	5.9e-12
GO:0019222	P	regulation of metabolic process	17	309	1e-12	1.1e-11
GO:0006350	P	transcription	16	262	1.1e-12	1.2e-11
GO:0032502	P	developmental process	20	574	2.8e-11	2.8e-10
GO:0032501	P	multicellular organismal process	19	527	5.2e-11	5e-10
GO:0007275	P	multicellular organismal development	17	507	1.6e-09	1.5e-08
GO:0048856	P	anatomical structure development	14	330	2.8e-09	2.5e-08
GO:0008219	P	cell death	6	28	1.8e-08	1.5e-07
GO:0016265	P	death	6	28	1.8e-08	1.5e-07
GO:0009653	P	anatomical structure morphogenesis	8	90	3.9e-08	3.1e-07
GO:0044238	P	primary metabolic process	60	7264	3.4e-05	0.00026
GO:0048869	P	cellular developmental process	5	71	4.3e-05	0.00032
GO:0009628	P	response to abiotic stimulus	9	318	4.7e-05	0.00034
GO:0051704	P	multi-organism process	12	605	7.8e-05	0.00054
GO:0009987	P	cellular process	71	9400	8.5e-05	0.00057
GO:0009719	P	response to endogenous stimulus	14	820	9.5e-05	0.00062
GO:0006259	P	DNA metabolic process	5	92	0.00014	0.00089
GO:0009607	P	response to biotic stimulus	10	497	0.00028	0.0017
GO:0008152	P	metabolic process	64	8536	0.00031	0.0019
GO:0044237	P	cellular metabolic process	54	6970	0.00056	0.0033
GO:0007165	P	signal transduction	12	989	0.0051	0.03
GO:0009791	P	post-embryonic development	8	520	0.0057	0.032
GO:0065008	P	regulation of biological quality	8	545	0.0074	0.041
GO:0003700	F	transcription factor activity	20	46	1.2e-30	6.6e-29
GO:0016772	F	transferase activity, transferring phosphorus-containing groups	23	447	3.1e-16	8.4e-15
GO:0016301	F	kinase activity	22	417	8.8e-16	1.6e-14
GO:0016740	F	transferase activity	28	902	3.2e-14	4.3e-13
GO:0005515	F	protein binding	23	955	1e-09	1.1e-08
GO:0005488	F	binding	72	9111	1.4e-05	0.00013
GO:0000166	F	nucleotide binding	23	1851	7.5e-05	0.00058
GO:0004871	F	signal transducer activity	5	90	0.00013	0.00076
GO:0060089	F	molecular transducer activity	5	90	0.00013	0.00076
GO:0030528	F	transcription regulator activity	21	1869	0.0006	0.0032
GO:0003824	F	catalytic activity	57	7726	0.0012	0.0061
GO:0003677	F	DNA binding	22	2229	0.0023	0.01
GO:0005215	F	transporter activity	7	410	0.0055	0.023
GO:0005634	C	nucleus	21	212	2.7e-20	2e-18
GO:0044464	C	cell part	84	6952	7.9e-17	2e-15
GO:0005623	C	cell	84	6952	7.9e-17	2e-15

## Sheet: M13
GO term	Ontology	Description	Number in input list	Number in BG/Ref	p-value	FDR
GO:0006807	P	nitrogen compound metabolic process	24	702	4e-18	3.3e-16
GO:0044260	P	cellular macromolecule metabolic process	26	888	5e-18	3.3e-16
GO:0043170	P	macromolecule metabolic process	27	983	4.9e-18	3.3e-16
GO:0009058	P	biosynthetic process	25	834	1.4e-17	7.1e-16
GO:0044249	P	cellular biosynthetic process	24	760	2.3e-17	8.9e-16
GO:0065007	P	biological regulation	25	882	5.1e-17	1.7e-15
GO:0019222	P	regulation of metabolic process	17	309	2.9e-16	8.2e-15
GO:0006350	P	transcription	16	262	5e-16	1.2e-14
GO:0050794	P	regulation of cellular process	21	658	2.4e-15	5.3e-14
GO:0050789	P	regulation of biological process	22	767	4e-15	7.9e-14
GO:0050896	P	response to stimulus	24	985	6.2e-15	1.1e-13
GO:0010468	P	regulation of gene expression	15	275	2.1e-14	3.5e-13
GO:0060255	P	regulation of macromolecule metabolic process	15	284	3.3e-14	5e-13
GO:0006139	P	nucleobase, nucleoside, nucleotide and nucleic acid metabolic process	18	562	2.8e-13	3.9e-12
GO:0009059	P	macromolecule biosynthetic process	17	485	3.4e-13	4.4e-12
GO:0034645	P	cellular macromolecule biosynthetic process	16	482	3.9e-12	4.9e-11
GO:0010467	P	gene expression	17	575	4.6e-12	5.4e-11
GO:0006950	P	response to stress	13	456	2.8e-09	3.1e-08
GO:0009628	P	response to abiotic stimulus	9	318	9.4e-07	9.7e-06
GO:0006464	P	protein modification process	6	144	8.1e-06	8e-05
GO:0044267	P	cellular protein metabolic process	8	338	1.4e-05	0.00013
GO:0043412	P	macromolecule modification	6	180	2.7e-05	0.00024
GO:0019538	P	protein metabolic process	8	374	2.8e-05	0.00024
GO:0009719	P	response to endogenous stimulus	11	820	6e-05	0.0005
GO:0048856	P	anatomical structure development	7	330	9.5e-05	0.00075
GO:0007275	P	multicellular organismal development	8	507	0.00022	0.0017
GO:0032501	P	multicellular organismal process	8	527	0.00029	0.0021
GO:0032502	P	developmental process	8	574	0.0005	0.0035
GO:0009987	P	cellular process	45	9400	0.00078	0.0053
GO:0009791	P	post-embryonic development	7	520	0.0014	0.009
GO:0006810	P	transport	7	540	0.0017	0.011
GO:0051234	P	establishment of localization	7	545	0.0018	0.011
GO:0051179	P	localization	7	569	0.0023	0.014
GO:0009607	P	response to biotic stimulus	6	497	0.0051	0.03
GO:0044237	P	cellular metabolic process	33	6970	0.007	0.04
GO:0044238	P	primary metabolic process	34	7264	0.0073	0.04
GO:0003700	F	transcription factor activity	17	46	5.8e-29	2.2e-27
GO:0016772	F	transferase activity, transferring phosphorus-containing groups	11	447	2.1e-07	3.9e-06
GO:0016740	F	transferase activity	13	902	5.8e-06	7.2e-05
GO:0016301	F	kinase activity	9	417	8e-06	7.5e-05
GO:0005515	F	protein binding	13	955	1.1e-05	7.8e-05
GO:0003677	F	DNA binding	20	2229	1.9e-05	0.00012
GO:0030528	F	transcription regulator activity	17	1869	7.5e-05	0.0004
GO:0005488	F	binding	44	9111	0.00077	0.0036
GO:0003824	F	catalytic activity	36	7726	0.0059	0.024
GO:0005634	C	nucleus	11	212	1.2e-10	6.2e-09
GO:0005623	C	cell	45	6952	2.3e-07	3.9e-06
GO:0044464	C	cell part	45	6952	2.3e-07	3.9e-06
GO:0005886	C	plasma membrane	8	707	0.0019	0.023

## Sheet: M12
GO term	p-value	Ontology	Description	Number in input list	Number in BG/Ref	FDR
GO:0050896	7.3e-146	P	response to stimulus	298	985	2.6e-143
GO:0043170	1.6e-132	P	macromolecule metabolic process	282	983	2.9e-130
GO:0044260	1.1e-116	P	cellular macromolecule metabolic process	252	888	1.3e-114
GO:0009058	5.2e-103	P	biosynthetic process	229	834	4.6e-101
GO:0044249	3.7e-100	P	cellular biosynthetic process	217	760	2.7e-98
GO:0006950	3.1e-96	P	response to stress	174	456	1.9e-94
GO:0065007	2.2e-93	P	biological regulation	222	882	1.1e-91
GO:0019538	6.7e-79	P	protein metabolic process	143	374	3e-77
GO:0050789	6.1e-77	P	regulation of biological process	188	767	2.4e-75
GO:0006807	1.9e-75	P	nitrogen compound metabolic process	179	702	6.8e-74
GO:0050794	2.4e-75	P	regulation of cellular process	174	658	7.8e-74
GO:0009628	5.1e-70	P	response to abiotic stimulus	125	318	1.5e-68
GO:0006464	8e-67	P	protein modification process	93	144	2.2e-65
GO:0019222	9.7e-67	P	regulation of metabolic process	120	309	2.5e-65
GO:0044267	4.3e-64	P	cellular protein metabolic process	121	338	1e-62
GO:0043412	3e-62	P	macromolecule modification	95	180	6.7e-61
GO:0006350	2.9e-61	P	transcription	107	262	6.1e-60
GO:0060255	3.3e-60	P	regulation of macromolecule metabolic process	109	284	6.5e-59
GO:0010468	1.4e-59	P	regulation of gene expression	107	275	2.6e-58
GO:0009059	4.2e-55	P	macromolecule biosynthetic process	128	485	7.4e-54
GO:0034645	4.2e-53	P	cellular macromolecule biosynthetic process	125	482	7.1e-52
GO:0006139	3.7e-51	P	nucleobase, nucleoside, nucleotide and nucleic acid metabolic process	131	562	6e-50
GO:0010467	5e-46	P	gene expression	125	575	7.8e-45
GO:0032502	2.2e-43	P	developmental process	121	574	3.3e-42
GO:0032501	8.7e-40	P	multicellular organismal process	111	527	1.2e-38
GO:0007275	9e-38	P	multicellular organismal development	106	507	1.2e-36
GO:0009605	7.7e-34	P	response to external stimulus	45	65	1e-32
GO:0048856	1.8e-32	P	anatomical structure development	80	330	2.3e-31
GO:0006810	4.8e-27	P	transport	92	540	5.9e-26
GO:0051234	8.7e-27	P	establishment of localization	92	545	1e-25
GO:0051179	9.8e-27	P	localization	94	569	1.1e-25
GO:0008152	6.5e-20	P	metabolic process	511	8536	7.2e-19
GO:0009056	1.8e-17	P	catabolic process	43	185	2e-16
GO:0009653	6.6e-17	P	anatomical structure morphogenesis	31	90	7e-16
GO:0040007	8.3e-16	P	growth	24	51	8.4e-15
GO:0048869	6.4e-15	P	cellular developmental process	26	71	6.3e-14
GO:0016265	5.9e-13	P	death	17	28	5.5e-12
GO:0008219	5.9e-13	P	cell death	17	28	5.5e-12
GO:0044238	6.6e-13	P	primary metabolic process	418	7264	6e-12
GO:0008361	1e-12	P	regulation of cell size	18	35	9.2e-12
GO:0090066	1.5e-12	P	regulation of anatomical structure size	18	36	1.3e-11
GO:0009607	1.5e-12	P	response to biotic stimulus	61	497	1.3e-11
GO:0032535	1.5e-12	P	regulation of cellular component size	18	36	1.3e-11
GO:0009987	5.6e-12	P	cellular process	510	9400	4.5e-11
GO:0016049	9e-12	P	cell growth	17	35	7.1e-11
GO:0044237	1.5e-11	P	cellular metabolic process	397	6970	1.1e-10
GO:0006519	2e-11	P	cellular amino acid and derivative metabolic process	59	504	1.5e-10
GO:0009790	1.7e-10	P	embryonic development	21	75	1.2e-09
GO:0042592	2.7e-10	P	homeostatic process	13	21	1.9e-09
GO:0030154	8.4e-10	P	cell differentiation	16	43	6e-09
GO:0009719	1.6e-09	P	response to endogenous stimulus	75	820	1.1e-08
GO:0051704	2e-09	P	multi-organism process	61	605	1.4e-08
GO:0009791	2.7e-09	P	post-embryonic development	55	520	1.8e-08
GO:0019725	7.1e-09	P	cellular homeostasis	11	18	4.7e-08
GO:0009908	6e-08	P	flower development	18	80	3.9e-07
GO:0005975	7.9e-07	P	carbohydrate metabolic process	59	693	5e-06
GO:0019748	2.8e-05	P	secondary metabolic process	36	394	0.00018
GO:0006629	0.00016	P	lipid metabolic process	49	660	0.001
GO:0065008	0.0014	P	regulation of biological quality	39	545	0.0082
GO:0006091	0.0019	P	generation of precursor metabolites and energy	8	49	0.011
GO:0007165	0.0024	P	signal transduction	61	989	0.014
GO:0016740	9.9e-89	F	transferase activity	218	902	1e-86
GO:0003824	1.1e-55	F	catalytic activity	590	7726	6e-54
GO:0016772	2.2e-55	F	transferase activity, transferring phosphorus-containing groups	124	447	7.7e-54
GO:0016301	3e-54	F	kinase activity	119	417	7.9e-53
GO:0005215	1e-37	F	transporter activity	96	410	2.1e-36
GO:0005515	8.1e-30	F	protein binding	131	955	1.4e-28
GO:0016787	5.2e-12	F	hydrolase activity	196	2819	7.9e-11
GO:0005488	3.9e-11	F	binding	492	9111	5.1e-10
GO:0030528	5.6e-10	F	transcription regulator activity	137	1869	6.5e-09
GO:0060089	1.3e-08	F	molecular transducer activity	20	90	1.3e-07
GO:0004871	1.3e-08	F	signal transducer activity	20	90	1.3e-07
GO:0003677	2.1e-07	F	DNA binding	145	2229	1.8e-06
GO:0016788	1.3e-06	F	hydrolase activity, acting on ester bonds	73	946	1e-05
GO:0004518	5.2e-06	F	nuclease activity	8	18	3.9e-05
GO:0030246	9.1e-05	F	carbohydrate binding	10	48	0.00064
GO:0019825	0.0028	F	oxygen binding	20	231	0.018
GO:0008289	0.0045	F	lipid binding	7	45	0.028
GO:0000166	0.0048	F	nucleotide binding	101	1851	0.028
GO:0044464	3.6e-100	C	cell part	650	6952	3.1e-98
GO:0005623	3.6e-100	C	cell	650	6952	3.1e-98
GO:0005634	2.3e-93	C	nucleus	132	212	1.3e-91
GO:0044446	1.3e-21	C	intracellular organelle part	81	523	4.4e-20
GO:0044422	1.3e-21	C	organelle part	81	523	4.4e-20
GO:0005886	2.6e-19	C	plasma membrane	91	707	7.6e-18
GO:0005773	1.4e-12	C	vacuole	19	42	3.5e-11
GO:0005777	4.1e-11	C	peroxisome	14	22	7.9e-10
GO:0042579	4.1e-11	C	microbody	14	22	7.9e-10
GO:0031975	9.6e-10	C	envelope	21	84	1.5e-08
GO:0031967	9.6e-10	C	organelle envelope	21	84	1.5e-08
GO:0032991	1.1e-06	C	macromolecular complex	53	601	1.6e-05
GO:0016020	2.3e-06	C	membrane	202	3495	3e-05
GO:0005622	2.6e-06	C	intracellular	397	7736	3.2e-05
GO:0044424	4e-06	C	intracellular part	382	7433	4.5e-05
GO:0043227	6.4e-06	C	membrane-bounded organelle	322	6138	6.8e-05
GO:0043231	7.9e-06	C	intracellular membrane-bounded organelle	321	6132	8e-05
GO:0005739	1.2e-05	C	mitochondrion	43	490	0.00012
GO:0043229	7.9e-05	C	intracellular organelle	331	6542	0.00071
GO:0043226	8.3e-05	C	organelle	331	6546	0.00071
GO:0005618	0.00047	C	cell wall	31	374	0.0039
GO:0030312	0.00056	C	external encapsulating structure	31	378	0.0043
GO:0005794	0.0015	C	Golgi apparatus	8	47	0.011
GO:0005829	0.0019	C	cytosol	45	668	0.013
GO:0005856	0.0019	C	cytoskeleton	7	38	0.013
GO:0031981	0.0036	C	nuclear lumen	9	68	0.023
GO:0005737	0.0037	C	cytoplasm	268	5501	0.023
GO:0005783	0.0039	C	endoplasmic reticulum	27	360	0.024

## Sheet: M11
GO term	Ontology	Description	Number in input list	Number in BG/Ref	p-value	FDR
GO:0050896	P	response to stimulus	102	985	1.4e-62	4.1e-60
GO:0006950	P	response to stress	66	456	4.2e-48	6.2e-46
GO:0009628	P	response to abiotic stimulus	51	318	4.2e-39	4.1e-37
GO:0043170	P	macromolecule metabolic process	77	983	1.2e-38	8.5e-37
GO:0044249	P	cellular biosynthetic process	69	760	2.7e-38	1.6e-36
GO:0044260	P	cellular macromolecule metabolic process	73	888	6.9e-38	3.4e-36
GO:0009058	P	biosynthetic process	71	834	9.8e-38	4.1e-36
GO:0065007	P	biological regulation	66	882	6.2e-32	2.3e-30
GO:0019222	P	regulation of metabolic process	38	309	1.6e-25	5.2e-24
GO:0050794	P	regulation of cellular process	51	658	2.4e-25	7e-24
GO:0050789	P	regulation of biological process	54	767	6e-25	1.6e-23
GO:0019538	P	protein metabolic process	39	374	8.8e-24	2.1e-22
GO:0006807	P	nitrogen compound metabolic process	50	702	2.4e-23	5.4e-22
GO:0044267	P	cellular protein metabolic process	36	338	2.6e-22	5.5e-21
GO:0006350	P	transcription	32	262	1.4e-21	2.8e-20
GO:0006464	P	protein modification process	26	144	1.6e-21	2.9e-20
GO:0010468	P	regulation of gene expression	32	275	5.4e-21	9.3e-20
GO:0060255	P	regulation of macromolecule metabolic process	32	284	1.3e-20	2.1e-19
GO:0009605	P	response to external stimulus	19	65	1.9e-19	2.9e-18
GO:0043412	P	macromolecule modification	26	180	2.3e-19	3.3e-18
GO:0034645	P	cellular macromolecule biosynthetic process	36	482	1.2e-17	1.7e-16
GO:0009059	P	macromolecule biosynthetic process	36	485	1.4e-17	1.9e-16
GO:0010467	P	gene expression	37	575	3.7e-16	4.7e-15
GO:0006139	P	nucleobase, nucleoside, nucleotide and nucleic acid metabolic process	35	562	6.1e-15	7.4e-14
GO:0032502	P	developmental process	34	574	5.9e-14	6.9e-13
GO:0009056	P	catabolic process	20	185	4.9e-13	5.5e-12
GO:0032501	P	multicellular organismal process	29	527	2.4e-11	2.6e-10
GO:0048856	P	anatomical structure development	23	330	3.8e-11	4e-10
GO:0007275	P	multicellular organismal development	28	507	4.9e-11	5e-10
GO:0040007	P	growth	11	51	1.4e-10	1.3e-09
GO:0009719	P	response to endogenous stimulus	34	820	6.1e-10	5.7e-09
GO:0006519	P	cellular amino acid and derivative metabolic process	26	504	9.8e-10	8.9e-09
GO:0051179	P	localization	27	569	2.6e-09	2.3e-08
GO:0009653	P	anatomical structure morphogenesis	12	90	2.8e-09	2.4e-08
GO:0019748	P	secondary metabolic process	22	394	5.1e-09	4.2e-08
GO:0008219	P	cell death	8	28	7.2e-09	5.7e-08
GO:0016265	P	death	8	28	7.2e-09	5.7e-08
GO:0006810	P	transport	25	540	1.6e-08	1.2e-07
GO:0009987	P	cellular process	162	9400	1.7e-08	1.3e-07
GO:0051234	P	establishment of localization	25	545	1.9e-08	1.4e-07
GO:0044237	P	cellular metabolic process	129	6970	2.5e-08	1.8e-07
GO:0016049	P	cell growth	8	35	3.2e-08	2.2e-07
GO:0008361	P	regulation of cell size	8	35	3.2e-08	2.2e-07
GO:0048869	P	cellular developmental process	10	71	3.7e-08	2.4e-07
GO:0090066	P	regulation of anatomical structure size	8	36	3.9e-08	2.5e-07
GO:0032535	P	regulation of cellular component size	8	36	3.9e-08	2.5e-07
GO:0008152	P	metabolic process	145	8536	4.7e-07	2.9e-06
GO:0044238	P	primary metabolic process	120	7264	3.3e-05	0.0002
GO:0009790	P	embryonic development	7	75	4.9e-05	0.00029
GO:0009607	P	response to biotic stimulus	16	497	0.00039	0.0023
GO:0009791	P	post-embryonic development	16	520	0.00062	0.0036
GO:0065008	P	regulation of biological quality	15	545	0.0026	0.015
GO:0051704	P	multi-organism process	16	605	0.0028	0.015
GO:0003700	F	transcription factor activity	43	46	1.8e-59	1e-57
GO:0016740	F	transferase activity	69	902	5.9e-34	1.6e-32
GO:0016301	F	kinase activity	34	417	8.4e-18	1.5e-16
GO:0003824	F	catalytic activity	166	7726	3.7e-17	5e-16
GO:0016772	F	transferase activity, transferring phosphorus-containing groups	34	447	6e-17	6.4e-16
GO:0005515	F	protein binding	46	955	2.6e-15	2.3e-14
GO:0030528	F	transcription regulator activity	47	1869	1.2e-06	9.6e-06
GO:0005215	F	transporter activity	18	410	3.4e-06	2.3e-05
GO:0003677	F	DNA binding	48	2229	5.1e-05	0.00031
GO:0005488	F	binding	141	9111	0.00012	0.00066
GO:0005198	F	structural molecule activity	5	63	0.0012	0.0059
GO:0044464	C	cell part	181	6952	4.1e-29	2.2e-27
GO:0005623	C	cell	181	6952	4.1e-29	2.2e-27
GO:0005634	C	nucleus	33	212	3.4e-25	1.2e-23
GO:0005773	C	vacuole	9	42	7.1e-09	1.9e-07
GO:0005886	C	plasma membrane	28	707	5.3e-08	1.1e-06
GO:0005783	C	endoplasmic reticulum	14	360	0.00014	0.0025
GO:0044446	C	intracellular organelle part	17	523	0.00023	0.003
GO:0044422	C	organelle part	17	523	0.00023	0.003
GO:0030312	C	external encapsulating structure	12	378	0.0023	0.024
GO:0005618	C	cell wall	12	374	0.0021	0.024
GO:0005622	C	intracellular	115	7736	0.0032	0.03
GO:0031975	C	envelope	5	84	0.0039	0.031
GO:0031967	C	organelle envelope	5	84	0.0039	0.031

## Sheet: M33
GO term	Ontology	Description	Number in input list	Number in BG/Ref	p-value	FDR
GO:0043170	P	macromolecule metabolic process	275	983	1.2e-121	4.2e-119
GO:0044260	P	cellular macromolecule metabolic process	243	888	5.5e-105	9.8e-103
GO:0050896	P	response to stimulus	247	985	8.9e-100	1.1e-97
GO:0019538	P	protein metabolic process	157	374	1.2e-88	1.1e-86
GO:0065007	P	biological regulation	214	882	1.4e-83	1e-81
GO:0044267	P	cellular protein metabolic process	129	338	1e-68	6e-67
GO:0006464	P	protein modification process	93	144	4.2e-65	2.1e-63
GO:0006950	P	response to stress	138	456	3.5e-63	1.4e-61
GO:0009058	P	biosynthetic process	180	834	3.5e-63	1.4e-61
GO:0043412	P	macromolecule modification	96	180	1.8e-61	6.5e-60
GO:0044249	P	cellular biosynthetic process	169	760	7.9e-61	2.6e-59
GO:0050794	P	regulation of cellular process	148	658	1.1e-53	3.1e-52
GO:0050789	P	regulation of biological process	156	767	1.1e-51	3e-50
GO:0051179	P	localization	132	569	3.7e-49	9.4e-48
GO:0006807	P	nitrogen compound metabolic process	145	702	1e-48	2.5e-47
GO:0006810	P	transport	128	540	1.5e-48	3.4e-47
GO:0051234	P	establishment of localization	128	545	3.6e-48	7.5e-47
GO:0009628	P	response to abiotic stimulus	98	318	1.7e-45	3.3e-44
GO:0019222	P	regulation of metabolic process	92	309	9.7e-42	1.8e-40
GO:0009059	P	macromolecule biosynthetic process	109	485	1.5e-39	2.7e-38
GO:0034645	P	cellular macromolecule biosynthetic process	108	482	4.3e-39	7.4e-38
GO:0006139	P	nucleobase, nucleoside, nucleotide and nucleic acid metabolic process	114	562	1.1e-37	1.8e-36
GO:0032502	P	developmental process	111	574	4.6e-35	7.1e-34
GO:0060255	P	regulation of macromolecule metabolic process	80	284	5.5e-35	8.1e-34
GO:0010468	P	regulation of gene expression	78	275	2.6e-34	3.7e-33
GO:0048856	P	anatomical structure development	83	330	2.9e-33	4e-32
GO:0006350	P	transcription	74	262	1.7e-32	2.2e-31
GO:0032501	P	multicellular organismal process	95	527	4.4e-28	5.6e-27
GO:0009653	P	anatomical structure morphogenesis	44	90	1.4e-27	1.7e-26
GO:0007275	P	multicellular organismal development	92	507	2.1e-27	2.5e-26
GO:0010467	P	gene expression	98	575	2.7e-27	3.2e-26
GO:0048869	P	cellular developmental process	37	71	3.8e-24	4.2e-23
GO:0008361	P	regulation of cell size	27	35	3.1e-21	3.3e-20
GO:0090066	P	regulation of anatomical structure size	27	36	5.2e-21	5.3e-20
GO:0032535	P	regulation of cellular component size	27	36	5.2e-21	5.3e-20
GO:0016049	P	cell growth	26	35	3.3e-20	3.3e-19
GO:0040007	P	growth	28	51	4.5e-19	4.3e-18
GO:0009605	P	response to external stimulus	30	65	1.1e-18	1e-17
GO:0042592	P	homeostatic process	21	21	2.2e-18	2e-17
GO:0030154	P	cell differentiation	23	43	9.9e-16	8.8e-15
GO:0019725	P	cellular homeostasis	16	18	8.5e-14	7.4e-13
GO:0065008	P	regulation of biological quality	67	545	8.3e-13	7e-12
GO:0016265	P	death	17	28	1.2e-12	9.6e-12
GO:0008219	P	cell death	17	28	1.2e-12	9.6e-12
GO:0009056	P	catabolic process	30	185	7.6e-09	6e-08
GO:0009790	P	embryonic development	19	75	1e-08	7.8e-08
GO:0009791	P	post-embryonic development	48	520	3.6e-06	2.7e-05
GO:0006259	P	DNA metabolic process	16	92	1.1e-05	7.9e-05
GO:0008152	P	metabolic process	445	8536	1.2e-05	9e-05
GO:0009719	P	response to endogenous stimulus	64	820	1.6e-05	0.00011
GO:0009987	P	cellular process	480	9400	3.8e-05	0.00026
GO:0051704	P	multi-organism process	47	605	0.00023	0.0016
GO:0009607	P	response to biotic stimulus	40	497	0.00034	0.0023
GO:0019748	P	secondary metabolic process	33	394	0.00057	0.0038
GO:0044238	P	primary metabolic process	366	7264	0.0013	0.0085
GO:0006519	P	cellular amino acid and derivative metabolic process	38	504	0.0014	0.0091
GO:0016740	F	transferase activity	205	902	1.3e-75	1.3e-73
GO:0005215	F	transporter activity	120	410	1.3e-53	6.6e-52
GO:0016772	F	transferase activity, transferring phosphorus-containing groups	120	447	2.7e-50	9.6e-49
GO:0016301	F	kinase activity	111	417	3.1e-46	8.1e-45
GO:0005515	F	protein binding	144	955	1.3e-34	2.6e-33
GO:0003824	F	catalytic activity	523	7726	1.5e-27	2.6e-26
GO:0005198	F	structural molecule activity	24	63	9e-14	1.3e-12
GO:0060089	F	molecular transducer activity	18	90	5.3e-07	6.2e-06
GO:0004871	F	signal transducer activity	18	90	5.3e-07	6.2e-06
GO:0030246	F	carbohydrate binding	12	48	5.9e-06	6.2e-05
GO:0005488	F	binding	473	9111	8.3e-06	7.9e-05
GO:0008289	F	lipid binding	11	45	1.7e-05	0.00015
GO:0016787	F	hydrolase activity	169	2819	3e-05	0.00024
GO:0004518	F	nuclease activity	7	18	5.4e-05	0.00041
GO:0000166	F	nucleotide binding	104	1851	0.0068	0.048
GO:0044464	C	cell part	752	6952	5.3e-144	4.9e-142
GO:0005623	C	cell	752	6952	5.3e-144	4.9e-142
GO:0005634	C	nucleus	108	212	1.6e-67	9.8e-66
GO:0005886	C	plasma membrane	141	707	8.1e-46	3.8e-44
GO:0044446	C	intracellular organelle part	87	523	1.1e-23	3.3e-22
GO:0044422	C	organelle part	87	523	1.1e-23	3.3e-22
GO:0016020	C	membrane	281	3495	9.3e-23	2.5e-21
GO:0005773	C	vacuole	28	42	9.6e-21	2.2e-19
GO:0005794	C	Golgi apparatus	24	47	5.3e-16	1.1e-14
GO:0030312	C	external encapsulating structure	49	378	2e-10	3.7e-09
GO:0005618	C	cell wall	47	374	1.1e-09	1.9e-08
GO:0009579	C	thylakoid	15	52	8.5e-08	1.3e-06
GO:0005783	C	endoplasmic reticulum	40	360	3.8e-07	5.4e-06
GO:0032991	C	macromolecular complex	56	601	4.4e-07	5.9e-06
GO:0005856	C	cytoskeleton	12	38	7.5e-07	9.3e-06
GO:0031975	C	envelope	17	84	9.4e-07	1e-05
GO:0031967	C	organelle envelope	17	84	9.4e-07	1e-05
GO:0005777	C	peroxisome	8	22	2.3e-05	0.00023
GO:0042579	C	microbody	8	22	2.3e-05	0.00023
GO:0005737	C	cytoplasm	292	5501	0.00023	0.0022
GO:0005576	C	extracellular region	25	255	0.00032	0.0029
GO:0043227	C	membrane-bounded organelle	317	6138	0.00071	0.006
GO:0043231	C	intracellular membrane-bounded organelle	316	6132	0.00083	0.0067
GO:0005622	C	intracellular	389	7736	0.00099	0.0077
GO:0031981	C	nuclear lumen	10	68	0.0015	0.01
GO:0044424	C	intracellular part	373	7433	0.0015	0.01
GO:0012505	C	endomembrane system	173	3152	0.0014	0.01
GO:0005739	C	mitochondrion	37	490	0.0016	0.011
GO:0043229	C	intracellular organelle	330	6542	0.0023	0.014
GO:0044444	C	cytoplasmic part	264	5113	0.0022	0.014
GO:0043226	C	organelle	330	6546	0.0024	0.014
GO:0005730	C	nucleolus	7	45	0.0057	0.033

## Sheet: M17
GO term	Ontology	Description	Number in input list	Number in BG/Ref	p-value	FDR
GO:0043170	P	macromolecule metabolic process	685	983	3.1e-293	9.3e-291
GO:0044260	P	cellular macromolecule metabolic process	615	888	5.5e-260	8.4e-258
GO:0044267	P	cellular protein metabolic process	334	338	2.8e-169	2.8e-167
GO:0009058	P	biosynthetic process	455	834	1.5e-158	1.2e-156
GO:0044249	P	cellular biosynthetic process	428	760	1.7e-152	1e-150
GO:0006807	P	nitrogen compound metabolic process	407	702	5.3e-148	2.7e-146
GO:0006139	P	nucleobase, nucleoside, nucleotide and nucleic acid metabolic process	322	562	4e-115	1.7e-113
GO:0010467	P	gene expression	316	575	2.9e-109	1.1e-107
GO:0065007	P	biological regulation	383	882	3.6e-108	1.2e-106
GO:0048856	P	anatomical structure development	244	330	5.9e-104	1.8e-102
GO:0050896	P	response to stimulus	389	985	8.2e-100	2.3e-98
GO:0032502	P	developmental process	300	574	2e-99	5e-98
GO:0034645	P	cellular macromolecule biosynthetic process	276	482	2.6e-98	6e-97
GO:0009059	P	macromolecule biosynthetic process	276	485	7.7e-98	1.7e-96
GO:0032501	P	multicellular organismal process	281	527	1.4e-94	2.9e-93
GO:0007275	P	multicellular organismal development	275	507	8e-94	1.5e-92
GO:0050789	P	regulation of biological process	324	767	1.5e-88	2.6e-87
GO:0043412	P	macromolecule modification	175	180	2.5e-87	4.2e-86
GO:0050794	P	regulation of cellular process	289	658	7.3e-82	1.2e-80
GO:0006950	P	response to stress	222	456	5.7e-69	8.7e-68
GO:0019222	P	regulation of metabolic process	181	309	1.8e-65	2.7e-64
GO:0009628	P	response to abiotic stimulus	178	318	3.7e-62	5.1e-61
GO:0060255	P	regulation of macromolecule metabolic process	165	284	2.4e-59	3.2e-58
GO:0006350	P	transcription	157	262	7.8e-58	9.8e-57
GO:0051179	P	localization	225	569	3.6e-57	4.3e-56
GO:0010468	P	regulation of gene expression	158	275	2.3e-56	2.6e-55
GO:0051234	P	establishment of localization	217	545	1.5e-55	1.7e-54
GO:0006810	P	transport	215	540	5e-55	5.4e-54
GO:0009056	P	catabolic process	103	185	3.2e-36	3.3e-35
GO:0009791	P	post-embryonic development	169	520	2.3e-34	2.3e-33
GO:0006412	P	translation	78	143	2.5e-27	2.5e-26
GO:0009987	P	cellular process	1198	9400	4.5e-23	4.3e-22
GO:0030154	P	cell differentiation	42	43	5.7e-22	5.3e-21
GO:0006259	P	DNA metabolic process	52	92	3.3e-19	2.9e-18
GO:0008152	P	metabolic process	1059	8536	2.7e-16	2.3e-15
GO:0016043	P	cellular component organization	183	944	1.9e-15	1.6e-14
GO:0044237	P	cellular metabolic process	874	6970	6e-14	5e-13
GO:0009605	P	response to external stimulus	36	65	1.5e-13	1.2e-12
GO:0003006	P	reproductive developmental process	145	740	8.3e-13	6.5e-12
GO:0009908	P	flower development	36	80	1.6e-11	1.2e-10
GO:0022414	P	reproductive process	160	888	1.8e-11	1.3e-10
GO:0044238	P	primary metabolic process	884	7264	2.2e-11	1.6e-10
GO:0048608	P	reproductive structure development	139	740	3.3e-11	2.3e-10
GO:0000003	P	reproduction	160	903	5.4e-11	3.7e-10
GO:0042592	P	homeostatic process	19	21	2.5e-10	1.7e-09
GO:0016265	P	death	20	28	1.5e-09	9.9e-09
GO:0008219	P	cell death	20	28	1.5e-09	9.9e-09
GO:0040029	P	regulation of gene expression, epigenetic	20	41	1.8e-07	1.2e-06
GO:0006519	P	cellular amino acid and derivative metabolic process	91	504	3.7e-07	2.3e-06
GO:0006091	P	generation of precursor metabolites and energy	21	49	4.9e-07	3e-06
GO:0019725	P	cellular homeostasis	13	18	1.1e-06	6.3e-06
GO:0065008	P	regulation of biological quality	86	545	6.7e-05	0.00039
GO:0009856	P	pollination	16	49	0.00016	0.0009
GO:0007049	P	cell cycle	39	225	0.0014	0.008
GO:0005975	P	carbohydrate metabolic process	93	693	0.0038	0.021
GO:0006629	P	lipid metabolic process	87	660	0.0075	0.041
GO:0016740	F	transferase activity	399	902	6.5e-115	7.1e-113
GO:0005515	F	protein binding	346	955	2.3e-80	1.2e-78
GO:0016772	F	transferase activity, transferring phosphorus-containing groups	213	447	6.5e-65	2.4e-63
GO:0016301	F	kinase activity	181	417	1.3e-50	3.7e-49
GO:0005215	F	transporter activity	159	410	1e-39	2.2e-38
GO:0003824	F	catalytic activity	1096	7726	5.1e-37	9.4e-36
GO:0005198	F	structural molecule activity	58	63	6.8e-29	1.1e-27
GO:0005488	F	binding	1147	9111	4.9e-20	6.8e-19
GO:0000166	F	nucleotide binding	301	1851	2.5e-15	3e-14
GO:0016787	F	hydrolase activity	391	2819	1e-10	1.1e-09
GO:0008289	F	lipid binding	24	45	2.9e-09	2.9e-08
GO:0016462	F	pyrophosphatase activity	123	701	1.5e-08	1.4e-07
GO:0016818	F	hydrolase activity, acting on acid anhydrides, in phosphorus-containing anhydrides	123	704	1.8e-08	1.6e-07
GO:0016817	F	hydrolase activity, acting on acid anhydrides	123	706	2.1e-08	1.7e-07
GO:0017111	F	nucleoside-triphosphatase activity	118	673	3e-08	2.2e-07
GO:0030246	F	carbohydrate binding	20	48	1.3e-06	8.9e-06
GO:0060089	F	molecular transducer activity	27	90	3.9e-06	2.4e-05
GO:0004871	F	signal transducer activity	27	90	3.9e-06	2.4e-05
GO:0008135	F	translation factor activity, nucleic acid binding	24	86	3.5e-05	0.0002
GO:0003723	F	RNA binding	100	781	0.009	0.049
GO:0044464	C	cell part	1630	6952	3e-265	2.5e-263
GO:0005623	C	cell	1630	6952	3e-265	2.5e-263
GO:0044422	C	organelle part	314	523	2.8e-116	1.2e-114
GO:0044446	C	intracellular organelle part	314	523	2.8e-116	1.2e-114
GO:0032991	C	macromolecular complex	258	601	2.4e-71	8.2e-70
GO:0005622	C	intracellular	1210	7736	3.2e-63	9.2e-62
GO:0044424	C	intracellular part	1168	7433	2.9e-61	7e-60
GO:0043227	C	membrane-bounded organelle	968	6138	1.2e-48	2.6e-47
GO:0043231	C	intracellular membrane-bounded organelle	967	6132	1.4e-48	2.7e-47
GO:0043229	C	intracellular organelle	1007	6542	9.3e-47	1.6e-45
GO:0043226	C	organelle	1007	6546	1.2e-46	1.9e-45
GO:0005737	C	cytoplasm	884	5501	1.8e-46	2.5e-45
GO:0005886	C	plasma membrane	227	707	2.9e-45	3.9e-44
GO:0044444	C	cytoplasmic part	814	5113	9.4e-41	1.2e-39
GO:0031975	C	envelope	78	84	1.5e-38	1.6e-37
GO:0031967	C	organelle envelope	78	84	1.5e-38	1.6e-37
GO:0005739	C	mitochondrion	164	490	1.3e-34	1.3e-33
GO:0031981	C	nuclear lumen	56	68	2.7e-26	2.6e-25
GO:0005794	C	Golgi apparatus	46	47	6e-24	5.4e-23
GO:0009579	C	thylakoid	44	52	2.8e-21	2.4e-20
GO:0016020	C	membrane	501	3495	8e-16	6.5e-15
GO:0009536	C	plastid	377	2507	1.7e-14	1.3e-13
GO:0005730	C	nucleolus	30	45	4.8e-13	3.5e-12
GO:0005856	C	cytoskeleton	24	38	2.3e-10	1.6e-09
GO:0044428	C	nuclear part	88	433	5.9e-09	4e-08
GO:0043233	C	organelle lumen	79	440	2.5e-06	1.6e-05
GO:0070013	C	intracellular organelle lumen	79	440	2.5e-06	1.6e-05
GO:0005783	C	endoplasmic reticulum	68	360	2.8e-06	1.7e-05
GO:0031974	C	membrane-enclosed lumen	79	445	3.7e-06	2.2e-05
GO:0005829	C	cytosol	107	668	5.3e-06	3e-05
GO:0005768	C	endosome	15	55	0.0012	0.0066
GO:0043232	C	intracellular non-membrane-bounded organelle	109	847	0.0058	0.03
GO:0043228	C	non-membrane-bounded organelle	109	847	0.0058	0.03
GO:0005635	C	nuclear envelope	12	50	0.0084	0.042

## Sheet: M32
GO term	Ontology	Description	Number in input list	Number in BG/Ref	p-value	FDR
GO:0044260	P	cellular macromolecule metabolic process	879	888	0	0
GO:0043170	P	macromolecule metabolic process	979	983	0	0
GO:0009058	P	biosynthetic process	653	834	1.1e-229	9.2e-228
GO:0044249	P	cellular biosynthetic process	616	760	1.7e-221	1.1e-219
GO:0006807	P	nitrogen compound metabolic process	511	702	7.1e-168	3.7e-166
GO:0050896	P	response to stimulus	573	985	9.6e-156	4.1e-154
GO:0009059	P	macromolecule biosynthetic process	414	485	5.4e-152	2e-150
GO:0034645	P	cellular macromolecule biosynthetic process	409	482	1.8e-149	5.7e-148
GO:0010467	P	gene expression	437	575	1.3e-147	3.7e-146
GO:0006139	P	nucleobase, nucleoside, nucleotide and nucleic acid metabolic process	424	562	2.8e-142	7.1e-141
GO:0065007	P	biological regulation	492	882	2e-127	4.6e-126
GO:0048856	P	anatomical structure development	319	330	1.5e-126	3.3e-125
GO:0032502	P	developmental process	395	574	6.5e-123	1.3e-121
GO:0032501	P	multicellular organismal process	378	527	1.5e-121	2.8e-120
GO:0007275	P	multicellular organismal development	370	507	1.5e-120	2.5e-119
GO:0006810	P	transport	352	540	2.5e-104	4e-103
GO:0051179	P	localization	360	569	5.5e-104	8.3e-103
GO:0051234	P	establishment of localization	352	545	1.7e-103	2.4e-102
GO:0050789	P	regulation of biological process	407	767	1.6e-99	2.2e-98
GO:0006950	P	response to stress	308	456	6.4e-94	8.2e-93
GO:0009628	P	response to abiotic stimulus	248	318	1.2e-84	1.4e-83
GO:0050794	P	regulation of cellular process	343	658	5.2e-82	6.1e-81
GO:0019222	P	regulation of metabolic process	221	309	1.5e-70	1.7e-69
GO:0060255	P	regulation of macromolecule metabolic process	201	284	1.1e-63	1.2e-62
GO:0010468	P	regulation of gene expression	189	275	1.7e-58	1.8e-57
GO:0006350	P	transcription	181	262	2.8e-56	2.7e-55
GO:0009791	P	post-embryonic development	225	520	2.3e-43	2.2e-42
GO:0009056	P	catabolic process	130	185	2.7e-41	2.5e-40
GO:0009987	P	cellular process	1645	9400	2.5e-37	2.3e-36
GO:0008152	P	metabolic process	1464	8536	4.4e-28	3.8e-27
GO:0006259	P	DNA metabolic process	74	92	1.2e-26	1e-25
GO:0009908	P	flower development	67	80	6.1e-25	4.9e-24
GO:0009605	P	response to external stimulus	61	65	1.4e-24	1.1e-23
GO:0044238	P	primary metabolic process	1253	7264	7.5e-24	5.7e-23
GO:0044237	P	cellular metabolic process	1209	6970	1.3e-23	9.3e-23
GO:0006091	P	generation of precursor metabolites and energy	49	49	8.3e-21	6e-20
GO:0003006	P	reproductive developmental process	198	740	2.6e-17	1.8e-16
GO:0048608	P	reproductive structure development	193	740	5.6e-16	3.8e-15
GO:0022414	P	reproductive process	214	888	1.6e-14	1e-13
GO:0000003	P	reproduction	216	903	2.3e-14	1.5e-13
GO:0016043	P	cellular component organization	221	944	7.3e-14	4.6e-13
GO:0040029	P	regulation of gene expression, epigenetic	32	41	4.2e-12	2.6e-11
GO:0009607	P	response to biotic stimulus	111	497	8.5e-07	5.1e-06
GO:0051704	P	multi-organism process	129	605	9.7e-07	5.7e-06
GO:0065008	P	regulation of biological quality	118	545	1.5e-06	8.4e-06
GO:0005975	P	carbohydrate metabolic process	142	693	1.9e-06	1e-05
GO:0009856	P	pollination	18	49	0.00047	0.0026
GO:0007049	P	cell cycle	51	225	0.00053	0.0028
GO:0006519	P	cellular amino acid and derivative metabolic process	94	504	0.0014	0.0074
GO:0006629	P	lipid metabolic process	118	660	0.0014	0.0075
GO:0009719	P	response to endogenous stimulus	138	820	0.0043	0.022
GO:0016740	F	transferase activity	561	902	4.6e-162	4.8e-160
GO:0005515	F	protein binding	482	955	2.2e-112	1.1e-110
GO:0016772	F	transferase activity, transferring phosphorus-containing groups	307	447	6.3e-95	2.2e-93
GO:0005215	F	transporter activity	289	410	3.1e-91	8.1e-90
GO:0016301	F	kinase activity	271	417	7.2e-80	1.5e-78
GO:0003824	F	catalytic activity	1487	7726	5.6e-53	9.8e-52
GO:0005488	F	binding	1550	9111	9.1e-29	1.4e-27
GO:0000166	F	nucleotide binding	396	1851	2.5e-18	3.3e-17
GO:0008135	F	translation factor activity, nucleic acid binding	43	86	6e-11	7.1e-10
GO:0016787	F	hydrolase activity	490	2819	2.8e-09	2.9e-08
GO:0004871	F	signal transducer activity	39	90	1.1e-08	9.3e-08
GO:0060089	F	molecular transducer activity	39	90	1.1e-08	9.3e-08
GO:0008289	F	lipid binding	27	45	1.2e-08	9.8e-08
GO:0016462	F	pyrophosphatase activity	153	701	2.8e-08	2.1e-07
GO:0017111	F	nucleoside-triphosphatase activity	148	673	3.2e-08	2.2e-07
GO:0016818	F	hydrolase activity, acting on acid anhydrides, in phosphorus-containing anhydrides	153	704	3.6e-08	2.3e-07
GO:0016817	F	hydrolase activity, acting on acid anhydrides	153	706	4.1e-08	2.6e-07
GO:0030246	F	carbohydrate binding	22	48	8.1e-06	4.7e-05
GO:0003723	F	RNA binding	133	781	0.0035	0.02
GO:0044464	C	cell part	2352	6952	0	0
GO:0005623	C	cell	2352	6952	0	0
GO:0032991	C	macromolecular complex	414	601	4.2e-129	1.8e-127
GO:0005622	C	intracellular	1707	7736	3.1e-107	9.5e-106
GO:0044424	C	intracellular part	1656	7433	5.7e-106	1.4e-104
GO:0043226	C	organelle	1485	6546	1.1e-96	2.3e-95
GO:0043229	C	intracellular organelle	1484	6542	1.4e-96	2.5e-95
GO:0005737	C	cytoplasm	1310	5501	9.9e-95	1.5e-93
GO:0043227	C	membrane-bounded organelle	1387	6138	2.2e-87	3e-86
GO:0043231	C	intracellular membrane-bounded organelle	1383	6132	1.5e-86	1.9e-85
GO:0044444	C	cytoplasmic part	1211	5113	1.3e-84	1.5e-83
GO:0005886	C	plasma membrane	356	707	4.7e-82	4.8e-81
GO:0005739	C	mitochondrion	282	490	2.3e-74	2.2e-73
GO:0016020	C	membrane	792	3495	2.8e-45	2.5e-44
GO:0009536	C	plastid	526	2507	9.9e-23	8.3e-22
GO:0005829	C	cytosol	187	668	4.5e-18	3.5e-17
GO:0005783	C	endoplasmic reticulum	121	360	8.6e-17	6.3e-16
GO:0043232	C	intracellular non-membrane-bounded organelle	210	847	2.5e-15	1.6e-14
GO:0043228	C	non-membrane-bounded organelle	210	847	2.5e-15	1.6e-14
GO:0044428	C	nuclear part	115	433	1.8e-10	1.1e-09
GO:0005618	C	cell wall	102	374	5.7e-10	3.4e-09
GO:0030312	C	external encapsulating structure	102	378	9.2e-10	5.2e-09
GO:0005840	C	ribosome	108	422	3.5e-09	1.9e-08
GO:0043233	C	organelle lumen	106	440	6.9e-08	3.4e-07
GO:0070013	C	intracellular organelle lumen	106	440	6.9e-08	3.4e-07
GO:0031974	C	membrane-enclosed lumen	106	445	1.1e-07	5.3e-07
GO:0030529	C	ribonucleoprotein complex	123	572	1.2e-06	5.5e-06
GO:0005635	C	nuclear envelope	20	50	9.4e-05	0.00042
GO:0005768	C	endosome	18	55	0.0014	0.0061
